# Supplementary material for: Translation, Cultural Adaptation, and Validation of the Greek Version of the 4 ‘A’s Test for Delirium Screening in Elderly Patients with Hip Fracture
Source: Clin Pract. 2026 Mar 9;16(3):58. doi: 10.3390/clinpract16030058 (PMC13025903; doi:10.3390/clinpract16030058)
Supplement: Supplementary file 1 [file clinpract-16-00058-s001.zip]

Archive with 1 entries (1 files):
- clinpract-4138086-supplementary.pdf
